# Supplementary material for: Pubovesical Complex-Sparing Under Hypothermia During Robotic-Assisted Laparoscopic Radical Prostatectomy: A Single-Institution Case Series
Source: J Clin Med. 2025 Dec 10;14(24):8759. doi: 10.3390/jcm14248759 (PMC12734314; doi:10.3390/jcm14248759)
Supplement: Supplementary file 1 [file jcm-14-08759-s001.zip]

Archive with 1 entries (1 files):
- video 20221207.mp4
